# Supplementary material for: Interactions Between Tryptase-Positive Mast Cells and Melanin-A+ Cells in the Microenvironment of Cutaneous Melanoma
Source: Int J Mol Sci. 2025 Nov 22;26(23):11313. doi: 10.3390/ijms262311313 (PMC12692133; doi:10.3390/ijms262311313)
Supplement: Supplementary file 1 [file ijms-26-11313-s001.zip]

Archive with 1 entries (1 files):
- ijms-3991757-Supplementary materials+.pdf
